# Supplementary material for: Genotyping performance evaluation of commercially available HIV-1 drug resistance test
Source: PLoS One. 2018 Jun 28;13(6):e0198246. doi: 10.1371/journal.pone.0198246 (PMC6023177; doi:10.1371/journal.pone.0198246)
Supplement: S1 File — (XLSX) [file pone.0198246.s001.xlsx]

## Sheet: Sheet1
ID	EXTRACT DATE	ABI RUN DATE	Length of plasma storage (yrs)	VSQ SUCCESFUL?	ATCC SUCCESSFUL?	STD MIX	RESCUE-MIX	SUBTYPE (REGA)	VIRAL LOAD
NG-01	2014-11-28	2015-12-07	6	Yes	Yes	Yes		A (A1)	50097
NG-02	2015-03-18	2015-10-30	9	No	Yes	Yes		CRF02_AG	13251
NG-03	2015-03-05	2015-11-24	7	Yes	Yes	Yes		G	317988
NG-04	2014-10-15	2015-12-07	8	Yes	Yes	Yes		G	3948
NG-05	2015-03-24	2016-09-29	7	Yes	Yes	No	Yes	G	8835
NG-06	2014-10-15	2016-07-22	8	No	Yes	Yes		G	4838
NG-07	2015-03-19	2016-09-29	6	Yes	Yes	No	Yes	CRF02_AG	121746
NG-08	2014-11-28	2015-12-04	7	Yes	Yes	Yes		CRF02_AG	33703
NG-09	2015-03-25	2016-11-23	8	Yes	No	No	No	G	9906
NG-10	2015-03-19	2016-07-22	6	No	Yes	Yes		CRF02_AG	2549
NG-11	2014-10-15	2016-11-23	8	Yes	No	No	No	CRF02_AG	10838
NG-12	2015-03-18	2016-10-07	9	Yes	No	No	No	CRF02_AG	9446
NG-13	2014-10-03	2016-07-22	8	Yes	Yes	Yes		D	91463
NG-14	2015-04-15	2016-09-29	8	Yes	Yes	No	Yes	A (A1)	270115
NG-15	2015-03-18	2015-10-30	9	No	Yes	Yes		G	38870
NG-16	2015-03-19	2016-09-29	6	Yes	Yes	No	Yes	G	4391
NG-17	2014-11-28	2015-09-10	7	No	Yes	Yes		G	15381
NG-18	2014-10-15	2016-07-14	8	No	Yes	Yes		C	5658
NG-19	2015-03-19	2016-10-07	7	Yes	Yes	No	Yes	CRF02_AG	11333
NG-20	2015-03-18	2015-09-10	9	No	Yes	Yes		G	10577
NG-21	2015-03-18	2016-09-29	7	Yes	No	No	No	CRF02_AG	11096
NG-22	2015-03-19	2016-09-29	8	Yes	No	No	No	G	270680
NG-23	2015-03-04	2016-09-29	5	Yes	Yes	No	Yes	CRF02_AG	101549
NG-24	2015-03-24	2016-10-07	7	Yes	Yes	No	Yes	G	13794
NG-25	2015-04-15	2015-10-30	7	Yes	Yes	No	Yes	G	4925
NG-26	2015-04-15	2016-10-07	7	Yes	Yes	No	Yes	CRF02_AG	29185
NG-27	2015-03-24	2016-10-07	8	Yes	Yes	No	Yes	G	464517
NG-28	2014-10-10	2016-10-07	6	Yes	No	No	No	G-like	30261
NG-29	2015-03-04	2015-12-08	7	Yes	Yes	Yes		G	273098
NG-30	2015-03-24	2016-09-29	7	Yes	No	No	No	CRF02_AG	122907
NG-31	2015-03-19	2016-10-07	8	Yes	Yes	No	Yes	CRF02_AG	30713
NG-32	2014-10-09	2016-11-23	4	Yes	No	No	No	Recombinant of D, G	247528
NG-33	2015-03-25	2016-09-29	7	Yes	Yes	No	Yes	G-like	2769
NG-34	2014-11-27	2015-10-29	5	No	Yes	Yes		A1/G	4227
NG-35	2015-02-27	2016-07-26	7	No	Yes	Yes		CRF02_AG	26398
NG-36	2015-04-15	2016-10-07	6	Yes	Yes	No	Yes	G	4702
NG-37	2015-03-04	2016-07-26	8	No	Yes	Yes		CRF06_CPX	6579
NG-38	2014-11-27	2015-09-10	6	No	Yes	Yes		G	20824
NG-39	2014-11-27	2015-10-29	5	No	Yes	Yes		CRF02_AG	13980
NG-40	2015-03-25	2016-11-23	7	Yes	No	No	No	G	31906
NG-41	2015-03-25	2016-10-07	7	Yes	Yes	No	Yes	CRF02_AG	2399
NG-42	2015-04-15	2016-10-07	7	Yes	No	No	No	G	19305
NG-43	2015-02-27	2015-10-30	7	No	Yes	Yes		CRF02_AG	73700
NG-44	2015-03-04	2016-11-23	6	Yes	Yes	Yes		G, Potential Recombinant	31010
NG-45	2014-12-02	2015-12-07	5	Yes	Yes	Yes		G	86101
NG-46	2015-02-27	2015-10-30	6	No	Yes	Yes		G	133032
NG-47	2015-03-04	2015-12-07	5	Yes	Yes	Yes		G	108415
NG-48	2015-03-04	2016-11-23	5	Yes	Yes	Yes		G	43685
NG-49	2015-03-04	2015-12-08	5	Yes	Yes	Yes		CRF06_CPX	7397
NG-50	2014-10-09	2016-11-23	4	Yes	No	No	No	G	53469
NG-51	2014-10-09	2016-11-23	4	Yes	Yes	Yes		CRF06_CPX	35782
NG-52	2014-10-03	2015-10-29	3	No	Yes	Yes		G (02_AG)	11965
NG-53	2015-03-04	2015-12-08	5	Yes	Yes	Yes		G	18574
NG-54	2014-10-10	2015-09-10	4	No	Yes	Yes		CRF06_CPX	15026
NG-55	2015-03-05	2015-10-30	5	No	Yes	Yes		G	3082
NG-56	17 SEP 2014	19 SEP 2014	4	Yes	Yes	Yes		A1	555454
NG-57	2015-04-13		6	No	No				9982
NG-58	2015-02-03		4	No	Yes	Yes		G (02_AG)	3444
NG-59	08 OCT 2014		5	No	No				2342
NG-60	20 OCT 2014		5	No	No				2368
NG-61	2015-03-02		5	No	No				123077
NG-62	12 SEP 2014	09 OCT 2014	4	Yes	Yes	Yes		G	24270
NG-63	2014-10-13		5	No	No				6846
NG-64	13 OCT 2014		5	No	No				9430
NG-65	24 SEP 2014		5	No	Yes	Yes		A (A1)	3744
NG-66	15 OCT 2014		5	No	No				40711
NG-67	20 OCT 2014		5	No	No				69802
NG-68	13 OCT 2014		5	No	No				6511
NG-69	2015-04-13		6	No	No				120329
NG-70	2015-04-13		6	No	No				206416
NG-71	08 OCT 2014		5	No	No				61104
NG-72	2015-02-18	2015-02-20	4	Yes	Yes	No	Yes	G	3331
NG-73	2014-10-15		5	No	No				830811
NG-74	15 OCT 2014		5	No	No				13756
NG-75	20 OCT 2014		5	No	No				2150
NG-76	12 SEP 2014		4	No	Yes	Yes		CRF02_AG	6258
NG-77	08 OCT 2014		5	No	No				17121
NG-78	17 SEP 2014	19 SEP 2014	4	Yes	Yes	Yes		CRF02_AG	11204
NG-79	08 OCT 2014		5	No	No				10423
NG-80	2015-04-13		5	No	No				4505
NG-81	15 OCT 2014		5	No	No				22462
NG-82	2015-03-02	2015-03-06	5	Yes	Yes	Yes		G	38507
NG-83	2014-09-22		5	No	No				33688
NG-84	2014-10-15		5	No	No				56566
NG-85	2015-03-09	2015-03-16	5	Yes	Yes	Yes		A (A1)	1746479
NG-86	20 OCT 2014		5	No	No				2382
NG-87	15 OCT 2014		5	No	No				205089
NG-88	13 OCT 2014		5	No	No				9382
NG-89	08 OCT 2014		5	No	No				24498
NG-90	2014-10-20		5	No	No				3418
NG-91	2014-10-20		5	No	No				9860
NG-92	22 SEP 2014	09 OCT 2014	4	Yes	Yes	Yes		A1	17830
NG-93	2014-10-13		5	No	No				4958
NG-94	15 OCT 2014		5	No	No				113574
NG-95	2015-03-09	2015-03-16	5	Yes	Yes	Yes		G	40121
NG-96	22 SEP 2014		4	No	No				27183
NG-97	12 SEP 2014		4	No	Yes	Yes		Recombinant of G, A1	2659
NG-98	2015-03-09	2015-03-16	5	Yes	Yes	Yes		CRF02_AG	85779
NG-99	20 OCT 2014		5	No	No				3650
NG-100	12 SEP 2014	16 SEP 2014	4	Yes	Yes	No	Yes	CRF02_AG	14000
NG-101	2014-09-12		4	No	Yes	Yes		CRF06_CPX	13831
NG-102	24 SEP 2014		5	No	No				2970
NG-103	22 SEP 2014		4	No	No				2668
NG-104	2014-10-15		5	No	No				141584
NG-105	2014-10-20		5	No	No				447078
NG-106	2014-10-13		5	No	No				27200
NG-107	2014-10-15		5	No	No				7165
NG-108	2015-02-10		4	No	Yes	Yes		CRF02_AG	8021
NG-109	2015-03-02	2015-03-06	5	Yes	Yes	Yes		CRF02_AG	58496
NG-110	24 SEP 2014		5	No	No				72197
NG-111	08 OCT 2014		5	No	No				293827
NG-112	20 OCT 2014		5	No	No				121588
NG-113	20 OCT 2014		5	No	No				5714
NG-114	17 SEP 2014	19 SEP 2014	4	Yes	Yes	Yes		CRF02_AG	32971
NG-115	08 OCT 2014		5	No	No				15413
NG-116	2015-03-09	2015-03-16	5	Yes	Yes	Yes		CRF02_AG	57121
NG-117	15 OCT 2014		5	No	No				28994
NG-118	08 OCT 2014		5	No	No				3112
NG-119	12 SEP 2014	16 SEP 2014	4	Yes	Yes	Yes		G	53518
NG-120	2014-09-24		5	No	Yes	Yes		CRF02_AG	564418
NG-121	13 OCT 2014		5	No	No				26235
NG-122	12 SEP 2014	16 SEP 2014	4	Yes	Yes	No	Yes	CRF02_AG	41556
NG-123	2015-02-10	2015-02-19	4	Yes	Yes	Yes		G	172900
NG-124	13 OCT 2014		5	No	No				261372
NG-125	2015-02-10		4	No	Yes	Yes		G	6261
NG-126	08 OCT 2014		5	No	No				57724
NG-127	17 SEP 2014	19 SEP 2014	4	Yes	Yes	No	Yes	G	38378
NG-128	2015-02-03	2015-03-04	4	Yes	Yes	Yes		CRF02_AG	3114
NG-129	22 SEP 2014		4	No	Yes	Yes		Recombinant of A1, K	167201
NG-130	08 OCT 2014		5	No	No				7491
NG-131	22 SEP 2014	24 SEP 2014	4	Yes	Yes	Yes		A1/G	44893
NG-132	13 OCT 2014		5	No	No				122816
NG-133	24 SEP 2014		5	No	No				68361
NG-134	22 SEP 2014	24 SEP 2014	4	Yes	Yes	Yes		CRF02_AG	86086
NG-135	2014-09-24		5	No	Yes	Yes		G	163817
NG-136	2015-02-10	2015-02-19	4	Yes	Yes	Yes		A (A1)	10076
NG-137	17 SEP 2014	19 SEP 2014	4	Yes	Yes	Yes		A1/G	6310
NG-138	24 SEP 2014		5	No	Yes	Yes		Recombinant of A1, G	317970
NG-139	2015-02-18	2015-02-20	4	Yes	No			CRF02_AG	12453
NG-140	2015-03-09		5	No	Yes	Yes		CRF02_AG	7830
NG-141	2015-03-02	2015-03-06	5	Yes	Yes	Yes		CRF02_AG	4974
NG-142	2015-02-18		4	No	No				4849
NG-143	2015-02-04		4	No	Yes	Yes		A (A1)	7687
NG-144	22 SEP 2014		4	No	Yes	Yes		G	3539
NG-145	2015-03-09		5	No	Yes	Yes		G	10660
NG-146	2015-03-09	2015-03-16	5	Yes	Yes	Yes		G	3450
NG-147	24 SEP 2014		4	No	Yes	Yes		CRF02_AG	1674304
NG-148	2015-03-09	2015-03-16	5	Yes	Yes	Yes		CRF02_AG	55148
NG-149	22 SEP 2014	24 SEP 2014	4	Yes	Yes	Yes		G	103467
NG-150	12 SEP 2014		4	No	Yes	Yes		G	96421
NG-151	24 SEP 2014		5	No	No				191229
NG-152	2014-09-24		4	No	No				99673
NG-153	2015-02-18		4	No	Yes	Yes		CRF02_AG	5131
NG-154	2015-02-04		4	No	Yes	Yes		D	545684
NG-155	2015-02-10		4	No	Yes	Yes		CRF02_AG	12795
NG-156	2015-03-02	2015-03-06	5	Yes	Yes	Yes		G	24450
NG-157	17 SEP 2014	19 SEP 2014	4	Yes	Yes	Yes		CRF02_AG	17379
NG-158	2015-03-09	2015-03-16	5	Yes	Yes	Yes		G	431506
NG-159	2015-03-02	2015-03-06	4	Yes	Yes	No	Yes	G	43839
NG-160	2015-02-10	2015-02-19	4	Yes	Yes	Yes		G	11562
NG-161	2015-02-10		4	No	No				25484
NG-162	2015-03-02	2015-03-06	5	Yes	Yes	Yes		CRF02_AG	134502
NG-163	2015-03-09	2015-03-16	5	Yes	Yes	Yes		CRF02_AG	3754
NG-164	17 SEP 2014	19 SEP 2014	4	Yes	Yes	Yes		G	467921
NG-165	2015-03-02	2015-03-06	5	Yes	Yes	Yes		CRF02_AG	21145
NG-166	2015-02-10	2015-02-19	4	Yes	Yes	Yes		G	165035
NG-167	2015-03-02	2015-03-06	5	No	Yes	Yes		A (A1)	13064
NG-168	17 SEP 2014	09 OCT 2014	4	Yes	Yes	Yes		G, A1	33732
NG-169	17 SEP 2014	09 OCT 2014	4	Yes	Yes	Yes		A1, K, G	18946
NG-170	2015-02-04	2015-03-04	4	Yes	Yes	Yes		G	491196
NG-171	2015-03-02	2015-03-06	5	Yes	Yes	Yes		CRF06_CPX	4233
NG-172	2015-02-10		4	No	No				8285
NG-173	2015-02-10	2015-02-19	4	Yes	Yes	Yes		CRF06_CPX	53584
NG-174	2015-02-18		4	No	Yes	No	Yes	G	35242
NG-175	12 SEP 2014		3	No	No				65610
NG-176	2015-02-04	2015-03-04	4	Yes	Yes	Yes		CRF06_CPX	12594
NG-177	2015-02-03	2015-02-09	4	Yes	Yes	Yes		CRF02_AG	153475
NG-178	2015-02-03	2015-02-09	4	Yes	Yes	Yes		G	2972
NG-179	2015-02-03	2015-02-09	3	Yes	Yes	Yes		G	23068
NG-180	2015-02-04	2015-02-10	4	Yes	Yes	Yes		CRF02_AG	420303
NG-181	2015-04-18		8	No	Yes	Yes		CRF06_CPX	4679
NG-182	2015-03-11		7	No	Yes	Yes		G	11299
NG-183	2015-02-18		4	No	Yes	Yes		CRF06_CPX	72723
